# Supplementary material for: Whole-genome sequencing of clinical methicillin-resistant Staphylococcus aureus isolates across hospitals in Mwanza, Tanzania
Source: Access Microbiol. 2026 Jun 12;8(6):001127.v5. doi: 10.1099/acmi.0.001127.v5 (PMC13262600; doi:10.1099/acmi.0.001127.v5)
Supplement: Supplementary Material 1. [file acmi-8-01127-s001.xlsx]

## Sheet: SAU_snp-dists
snp-dists 1.2.0	GCA963995415	TP62B	ASM1411724	ASM1411707	TU75	GCA963993855	GCA963994545	GCA963995435	ASM1411716	GCA963994805	GCA963993485	ASM1411691	ERR12916299	GCA963994005	GCA963993555	GCA963995105	GCA963993475	TU135	GCA963994485	GCA963994105	ASM1411693	ASM1411703	GCA963994375	GCA963995305	GCA963994315	GCA963994455	GCA963993415	GCA963993895	GCA963993455	GCA963994245	ASM1683707	GCA963995275	ASM1411709	GCA963994735	GCA963994025	GCA963993905	TU16	GCA963994675	GCA963995045	TU20	GCA963995135	TP44B	GCA963995425	TU141B	GCA963994615	GCA963995325	GCA963994725	ASM1411698	TP58B
GCA963995415	0	52	111	43	82	68	56	49	55	51	55	37	59	66	2	71	55	78	44	58	35	57	56	55	71	55	68	66	54	1	55	1	58	70	49	64	53	73	59	50	63	64	59	68	58	61	58	57	63
TP62B	52	0	109	41	79	66	54	47	52	49	53	37	55	64	54	69	51	74	40	56	37	54	54	51	69	53	66	64	52	54	53	53	56	68	47	67	50	70	57	48	61	60	57	65	56	59	56	55	63
ASM1411724	111	109	0	98	110	112	101	104	100	105	110	96	116	109	113	116	112	107	101	103	96	102	111	112	116	110	113	109	109	113	100	112	103	115	104	126	97	119	104	92	107	121	104	112	103	106	113	102	122
ASM1411707	43	41	98	0	69	55	43	32	42	34	38	28	48	53	45	58	44	65	33	45	28	44	41	44	58	38	55	53	37	45	42	44	45	57	32	58	39	61	46	36	50	53	46	55	45	48	41	44	54
TU75	82	79	110	69	0	82	72	75	71	76	80	67	87	81	84	87	83	43	72	74	67	73	82	83	87	81	84	81	79	84	71	83	74	86	75	96	68	90	75	62	79	92	75	83	74	77	83	73	93
GCA963993855	68	66	112	55	82	0	47	61	42	62	66	53	72	66	70	73	69	79	58	45	53	59	68	69	73	65	70	66	66	70	57	69	60	71	61	82	55	75	46	50	54	77	46	59	45	63	70	59	78
GCA963994545	56	54	101	43	72	47	0	49	37	51	55	41	61	56	58	61	56	68	46	40	40	47	55	56	61	55	58	56	54	58	45	57	48	60	49	70	44	64	41	40	31	66	41	36	40	51	58	47	67
GCA963995435	49	47	104	32	75	61	49	0	48	40	42	34	54	59	51	64	50	71	39	51	34	50	47	50	64	44	61	59	43	51	48	50	51	63	0	64	46	67	52	43	56	59	52	61	51	54	45	50	60
ASM1411716	55	52	100	42	71	42	37	48	0	50	54	40	60	55	57	60	56	67	45	33	40	46	55	56	60	54	57	55	53	57	44	56	47	59	48	70	42	63	34	38	44	65	34	49	33	50	57	46	66
GCA963994805	51	49	105	34	76	62	51	40	50	0	46	36	56	61	53	65	52	73	41	53	36	52	49	52	65	46	63	61	45	53	50	52	53	65	40	66	48	68	54	44	58	61	54	63	53	56	49	52	62
GCA963993485	55	53	110	38	80	66	55	42	54	46	0	40	60	65	57	70	56	77	45	57	40	56	53	56	70	50	66	65	49	57	54	56	57	69	42	70	52	73	58	48	62	65	58	67	57	60	41	56	66
ASM1411691	37	37	96	28	67	53	41	34	40	36	40	0	44	51	39	56	40	63	29	43	22	42	41	40	56	40	53	51	39	39	40	38	43	55	34	52	39	59	44	34	48	49	44	53	43	46	43	42	48
ERR12916299	59	55	116	48	87	72	61	54	60	56	60	44	0	71	61	76	58	83	47	63	44	62	61	58	76	60	73	71	59	61	60	60	63	75	54	74	56	79	64	54	68	67	64	73	63	66	63	62	70
GCA963994005	66	64	109	53	81	66	56	59	55	61	65	51	71	0	68	71	67	77	56	58	51	51	66	67	71	65	62	0	64	68	48	67	52	54	59	81	46	74	59	41	63	75	59	68	58	55	68	57	77
GCA963993555	2	54	113	45	84	70	58	51	57	53	57	39	61	68	0	73	57	80	46	60	37	59	58	57	73	57	70	68	56	4	57	1	60	72	51	67	55	76	61	52	65	66	61	70	60	63	60	59	65
GCA963995105	71	69	116	58	87	73	61	64	60	65	70	56	76	71	73	0	72	82	61	63	56	62	71	72	0	70	73	71	69	73	60	72	63	75	64	86	56	61	64	54	67	81	64	73	63	66	73	46	82
GCA963993475	55	51	112	44	83	69	56	50	56	52	56	40	58	67	57	72	0	79	43	59	40	58	57	28	72	56	69	67	55	57	56	56	59	71	50	70	51	75	60	48	64	63	60	69	59	62	59	58	66
TU135	78	74	107	65	43	79	68	71	67	73	77	63	83	77	80	82	79	0	68	70	63	69	78	79	82	77	79	77	76	80	67	79	70	82	71	93	63	85	71	59	75	88	71	79	70	73	80	68	89
GCA963994485	44	40	101	33	72	58	46	39	45	41	45	29	47	56	46	61	43	68	0	48	29	47	46	43	61	45	58	56	44	46	45	45	48	60	39	59	43	64	49	40	53	52	49	58	48	51	48	47	55
GCA963994105	58	56	103	45	74	45	40	51	33	53	57	43	63	58	60	63	59	70	48	0	43	49	58	59	63	57	60	58	56	60	47	59	50	62	51	73	45	66	1	42	47	68	1	52	0	53	60	49	69
ASM1411693	35	37	96	28	67	53	40	34	40	36	40	22	44	51	37	56	40	63	29	43	0	42	41	40	56	40	53	51	39	37	40	36	43	55	34	36	39	59	44	35	48	49	44	53	43	46	43	42	48
ASM1411703	57	54	102	44	73	59	47	50	46	52	56	42	62	51	59	62	58	69	47	49	42	0	57	58	62	56	53	51	55	59	40	58	43	55	50	72	39	65	50	33	54	67	50	59	49	46	59	48	68
GCA963994375	56	54	111	41	82	68	55	47	55	49	53	41	61	66	58	71	57	78	46	58	41	57	0	57	71	53	68	66	52	58	55	57	58	70	47	71	53	74	59	50	63	66	59	68	58	61	56	57	67
GCA963995305	55	51	112	44	83	69	56	50	56	52	56	40	58	67	57	72	28	79	43	59	40	58	57	0	72	56	69	67	55	57	56	56	59	71	50	70	51	75	60	48	64	63	60	69	59	62	59	58	66
GCA963994315	71	69	116	58	87	73	61	64	60	65	70	56	76	71	73	0	72	82	61	63	56	62	71	72	0	70	73	71	69	73	60	72	63	75	64	86	56	61	64	54	67	81	64	73	63	66	73	46	82
GCA963994455	55	53	110	38	81	65	55	44	54	46	50	40	60	65	57	70	56	77	45	57	40	56	53	56	70	0	67	65	41	57	54	56	57	69	44	70	52	73	58	48	62	65	58	67	57	60	53	56	66
GCA963993415	68	66	113	55	84	70	58	61	57	63	66	53	73	62	70	73	69	79	58	60	53	53	68	69	73	67	0	62	66	70	51	69	54	66	61	83	51	76	61	45	65	78	61	70	60	57	69	59	79
GCA963993895	66	64	109	53	81	66	56	59	55	61	65	51	71	0	68	71	67	77	56	58	51	51	66	67	71	65	62	0	64	68	48	67	52	54	59	81	46	74	59	41	63	75	59	68	58	55	68	57	77
GCA963993455	54	52	109	37	79	66	54	43	53	45	49	39	59	64	56	69	55	76	44	56	39	55	52	55	69	41	66	64	0	56	53	55	56	68	43	69	51	72	57	47	61	64	57	66	56	59	52	55	65
GCA963994245	1	54	113	45	84	70	58	51	57	53	57	39	61	68	4	73	57	80	46	60	37	59	58	57	73	57	70	68	56	0	57	2	60	72	51	67	55	76	61	52	65	66	61	70	60	63	60	59	65
ASM1683707	55	53	100	42	71	57	45	48	44	50	54	40	60	48	57	60	56	67	45	47	40	40	55	56	60	54	51	48	53	57	0	56	41	53	48	70	37	63	48	32	52	65	48	57	47	44	57	46	66
GCA963995275	1	53	112	44	83	69	57	50	56	52	56	38	60	67	1	72	56	79	45	59	36	58	57	56	72	56	69	67	55	2	56	0	59	71	50	66	54	75	60	51	64	65	60	69	59	62	59	58	64
ASM1411709	58	56	103	45	74	60	48	51	47	53	57	43	63	52	60	63	59	70	48	50	43	43	58	59	63	57	54	52	56	60	41	59	0	56	51	73	41	66	51	36	55	68	51	60	50	47	60	49	69
GCA963994735	70	68	115	57	86	71	60	63	59	65	69	55	75	54	72	75	71	82	60	62	55	55	70	71	75	69	66	54	68	72	53	71	56	0	63	85	50	78	63	46	67	80	63	72	62	59	72	61	81
GCA963994025	49	47	104	32	75	61	49	0	48	40	42	34	54	59	51	64	50	71	39	51	34	50	47	50	64	44	61	59	43	51	48	50	51	63	0	64	46	67	52	43	56	59	52	61	51	54	45	50	60
GCA963993905	64	67	126	58	96	82	70	64	70	66	70	52	74	81	67	86	70	93	59	73	36	72	71	70	86	70	83	81	69	67	70	66	73	85	64	0	68	89	74	64	78	79	74	83	73	76	73	72	78
TU16	53	50	97	39	68	55	44	46	42	48	52	39	56	46	55	56	51	63	43	45	39	39	53	51	56	52	51	46	51	55	37	54	41	50	46	68	0	61	46	29	50	62	46	55	45	44	55	44	65
GCA963994675	73	70	119	61	90	75	64	67	63	68	73	59	79	74	76	61	75	85	64	66	59	65	74	75	61	73	76	74	72	76	63	75	66	78	67	89	61	0	67	56	70	84	67	76	66	69	76	49	85
GCA963995045	59	57	104	46	75	46	41	52	34	54	58	44	64	59	61	64	60	71	49	1	44	50	59	60	64	58	61	59	57	61	48	60	51	63	52	74	46	67	0	43	48	69	0	53	1	54	61	50	70
TU20	50	48	92	36	62	50	40	43	38	44	48	34	54	41	52	54	48	59	40	42	35	33	50	48	54	48	45	41	47	52	32	51	36	46	43	64	29	56	43	0	47	58	43	52	42	39	51	40	61
GCA963995135	63	61	107	50	79	54	31	56	44	58	62	48	68	63	65	67	64	75	53	47	48	54	63	64	67	62	65	63	61	65	52	64	55	67	56	78	50	70	48	47	0	73	48	41	47	58	65	54	74
TP44B	64	60	121	53	92	77	66	59	65	61	65	49	67	75	66	81	63	88	52	68	49	67	66	63	81	65	78	75	64	66	65	65	68	80	59	79	62	84	69	58	73	0	69	78	68	71	68	67	75
GCA963995425	59	57	104	46	75	46	41	52	34	54	58	44	64	59	61	64	60	71	49	1	44	50	59	60	64	58	61	59	57	61	48	60	51	63	52	74	46	67	0	43	48	69	0	53	1	54	61	50	70
TU141B	68	65	112	55	83	59	36	61	49	63	67	53	73	68	70	73	69	79	58	52	53	59	68	69	73	67	70	68	66	70	57	69	60	72	61	83	55	76	53	52	41	78	53	0	52	63	70	59	79
GCA963994615	58	56	103	45	74	45	40	51	33	53	57	43	63	58	60	63	59	70	48	0	43	49	58	59	63	57	60	58	56	60	47	59	50	62	51	73	45	66	1	42	47	68	1	52	0	53	60	49	69
GCA963995325	61	59	106	48	77	63	51	54	50	56	60	46	66	55	63	66	62	73	51	53	46	46	61	62	66	60	57	55	59	63	44	62	47	59	54	76	44	69	54	39	58	71	54	63	53	0	63	52	72
GCA963994725	58	56	113	41	83	70	58	45	57	49	41	43	63	68	60	73	59	80	48	60	43	59	56	59	73	53	69	68	52	60	57	59	60	72	45	73	55	76	61	51	65	68	61	70	60	63	0	59	69
ASM1411698	57	55	102	44	73	59	47	50	46	52	56	42	62	57	59	46	58	68	47	49	42	48	57	58	46	56	59	57	55	59	46	58	49	61	50	72	44	49	50	40	54	67	50	59	49	52	59	0	68
TP58B	63	63	122	54	93	78	67	60	66	62	66	48	70	77	65	82	66	89	55	69	48	68	67	66	82	66	79	77	65	65	66	64	69	81	60	78	65	85	70	61	74	75	70	79	69	72	69	68	0
GCA963994525	48	48	107	39	77	64	52	45	51	47	51	33	55	62	50	67	51	74	40	54	33	53	52	51	67	51	64	62	50	50	51	48	54	66	45	63	50	70	55	46	59	60	55	64	54	57	54	53	59
GCA963995455	58	56	103	45	74	60	48	51	47	53	57	43	63	52	60	63	59	70	48	50	43	43	58	59	63	57	54	52	56	60	41	59	44	56	51	73	41	66	51	35	55	68	51	59	50	47	60	49	69
GCA963993625	72	69	117	59	88	74	62	65	61	66	71	57	77	72	74	55	73	83	62	64	57	63	72	73	55	71	74	72	70	74	61	73	64	76	65	86	59	62	65	55	68	82	65	74	64	67	74	47	83
TB45B	82	79	128	70	99	84	73	76	72	77	82	68	87	83	85	70	84	94	73	75	68	74	83	84	70	82	85	83	81	85	72	84	75	87	76	97	70	73	76	66	79	93	76	85	75	78	85	58	93
GCA963993995	61	59	106	48	77	48	43	54	36	56	60	46	66	61	63	66	62	73	50	39	46	52	61	62	66	60	63	61	59	63	50	62	53	65	54	76	48	69	40	44	50	71	40	55	39	56	63	52	72
ERR12916292	64	62	119	47	89	75	64	53	63	55	59	49	69	74	66	79	65	86	53	66	49	65	62	65	79	51	76	74	50	66	63	65	66	78	53	79	61	82	67	58	71	74	67	76	66	69	62	65	75
GCA963994845	50	48	105	35	76	62	50	41	49	43	47	35	55	60	52	65	51	72	40	52	35	51	46	51	65	47	62	60	46	52	49	51	52	64	41	65	47	68	53	44	57	60	53	62	52	55	50	51	61
GCA963994765	64	62	109	51	80	66	54	57	53	58	63	49	69	64	66	51	65	74	54	56	49	55	64	65	51	63	66	64	62	66	53	65	56	68	57	79	52	54	57	48	60	74	57	66	56	59	66	39	75
GCA963993425	52	50	97	39	68	45	20	45	33	47	51	37	57	52	54	57	53	64	42	36	37	43	52	53	57	51	54	52	50	54	41	53	44	56	45	67	40	60	37	36	25	62	37	30	36	47	54	43	63
ASM1411688	555	552	530	544	552	549	548	551	546	553	556	543	564	553	560	563	559	554	548	550	543	549	558	559	563	557	560	553	554	560	546	558	550	562	551	572	526	566	551	527	555	566	551	557	550	553	559	549	569
ASM1411713	35	37	96	28	67	53	40	34	40	36	40	22	44	51	37	56	40	63	29	43	0	42	41	40	56	40	53	51	39	37	40	36	43	55	34	36	39	59	44	35	48	49	44	53	43	46	43	42	48
GCA963994965	51	47	108	40	79	65	53	46	52	48	52	36	53	63	53	68	49	75	39	55	36	54	53	50	68	52	65	63	51	53	52	52	55	67	46	66	50	71	56	47	60	59	56	65	55	58	55	54	62
ASM1411686	77	75	106	64	75	79	67	70	66	72	76	62	82	76	79	82	78	71	67	69	62	68	77	78	82	76	79	76	75	79	66	78	69	81	70	92	65	85	70	60	74	87	70	78	69	72	79	68	88
GCA963995015	49	47	104	32	75	61	49	38	48	36	44	34	54	59	51	64	50	71	39	51	34	50	47	50	64	44	61	59	43	51	48	50	51	63	38	64	46	67	52	43	56	59	52	61	51	54	47	50	60
TP69B	81	78	126	68	97	82	71	74	70	75	80	66	86	81	83	64	82	92	71	73	66	72	81	82	64	80	83	81	79	83	70	82	73	85	74	96	67	71	74	63	77	91	74	83	73	76	83	56	92
ASM1411689	32	40	99	31	70	56	44	37	43	39	43	25	47	54	34	59	43	66	32	46	23	45	44	43	59	43	56	54	42	34	43	33	46	58	37	53	42	62	47	38	51	52	47	56	46	49	46	45	51
GCA963993645	59	57	104	46	75	46	41	52	34	54	58	44	64	59	61	64	60	71	49	1	44	50	59	60	64	58	61	59	57	61	48	60	51	63	52	74	46	67	0	43	48	69	0	53	1	54	61	50	70
GCA963993305	78	75	106	65	77	78	68	70	66	72	75	63	81	77	80	82	78	73	68	70	63	68	76	78	82	77	80	77	76	80	65	79	68	79	70	93	65	86	71	61	75	84	71	80	70	73	79	69	87
ASM1411712	47	41	104	36	75	60	49	42	48	44	48	32	50	59	49	64	46	71	35	51	32	50	49	46	64	48	61	59	47	49	48	48	51	63	42	62	46	67	52	43	56	55	52	61	51	54	51	50	58
GCA963993635	51	59	118	50	89	74	63	56	62	58	62	44	66	73	53	78	62	85	51	65	42	64	63	62	78	62	75	73	61	53	62	52	65	77	56	72	61	81	66	57	70	71	66	75	65	68	65	64	70
ASM1683709	58	56	102	45	74	60	48	51	47	53	57	43	63	58	60	47	59	69	48	50	43	49	58	59	47	57	60	58	56	60	47	59	50	62	51	73	45	50	51	40	55	68	51	60	50	53	60	27	69
ASM1411677	44	40	101	33	72	58	46	39	45	41	45	29	47	56	46	61	43	68	32	48	29	47	46	43	61	45	58	56	44	46	45	45	48	60	39	59	43	64	49	40	53	52	49	58	48	51	48	47	55
GCA963994825	50	49	109	41	80	66	54	47	53	49	53	35	57	64	52	69	53	76	42	56	35	55	54	53	69	53	66	64	52	52	53	51	56	68	47	65	52	72	57	48	61	62	57	66	56	59	56	55	60
GCA963995375	55	53	100	42	71	43	37	48	30	50	54	40	60	55	57	60	56	67	45	33	40	46	55	56	60	54	57	55	53	57	44	56	47	59	48	70	42	63	34	39	44	65	34	49	33	50	57	46	65
GCA963993945	62	61	108	50	79	65	53	56	52	58	62	48	68	57	64	68	64	75	53	55	48	48	63	64	68	62	59	57	61	64	46	63	49	61	56	78	46	71	56	41	60	73	56	65	55	2	65	54	74
ERR12916295	52	52	111	43	81	67	56	49	55	51	55	37	59	66	54	71	55	78	44	58	37	57	56	55	71	55	68	66	54	54	55	53	58	70	49	67	53	74	59	50	63	64	59	68	58	61	58	57	63
ASM1411699	47	45	101	30	73	59	47	36	46	34	42	32	52	57	49	62	48	69	37	49	32	48	45	48	62	42	59	57	41	49	46	48	49	61	36	62	44	65	50	41	54	57	50	59	49	52	45	48	58
ASM1411720	59	57	104	46	75	46	41	52	34	54	58	44	64	59	61	64	60	71	49	37	44	50	59	60	64	58	61	59	57	61	48	60	51	63	52	74	46	67	38	42	48	69	38	53	37	54	61	50	70
ERR12916291	577	574	549	567	576	571	570	573	569	575	579	565	586	577	582	583	581	575	569	572	565	571	580	581	583	579	582	577	577	582	569	580	572	584	573	594	551	587	573	526	576	590	573	579	572	575	582	571	591
GCA963993925	68	66	113	55	84	70	58	61	57	63	67	53	73	62	70	73	69	80	58	60	53	53	68	69	73	67	64	62	66	70	51	69	54	66	61	83	51	76	61	45	65	78	61	70	60	57	70	59	79
GCA963995195	68	66	112	54	82	70	58	61	57	62	66	52	73	67	70	46	69	78	58	60	53	58	68	69	46	67	70	67	65	70	56	69	60	72	61	83	55	58	61	52	64	77	61	70	60	63	69	43	79
TB32	78	74	107	65	43	79	68	71	67	73	77	63	83	77	80	83	79	0	68	70	63	69	78	79	83	77	79	77	76	80	67	79	70	82	71	93	63	86	71	59	75	88	71	79	70	73	80	69	89
TP6B	64	62	109	51	80	66	54	55	53	59	63	49	69	60	66	69	65	76	54	56	49	51	64	65	69	63	62	60	62	66	49	65	52	64	55	79	49	72	57	44	61	74	57	66	56	55	66	55	75
GCA963993395	2	54	113	45	84	70	58	51	57	53	57	39	61	68	0	73	57	80	46	60	37	59	58	57	73	57	70	68	56	4	57	1	60	72	51	67	55	76	61	52	65	66	61	70	60	63	60	59	65
TP18	68	66	112	55	83	70	58	61	57	63	67	53	73	62	70	73	69	79	58	60	53	53	68	69	73	67	64	62	66	70	47	69	54	66	61	83	50	76	61	44	65	78	61	70	60	57	70	59	79
ASM1411706	35	37	96	28	67	53	40	34	40	36	40	22	44	51	37	56	40	63	29	43	0	42	41	40	56	40	53	51	39	37	40	36	43	55	34	36	39	59	44	35	48	49	44	53	43	46	43	42	48
GCA963993615	64	61	109	51	80	65	54	57	53	59	63	49	69	58	66	69	65	76	54	56	49	49	64	65	69	63	60	58	62	66	47	65	50	62	57	79	47	72	57	40	61	74	57	66	56	53	66	55	75
GCA963995255	59	57	104	46	75	46	41	52	34	54	58	44	64	59	61	64	60	71	49	1	44	50	59	60	64	58	61	59	57	61	48	60	51	63	52	74	46	67	2	43	48	69	2	53	0	54	61	50	70
ASM1411718	57	55	101	44	73	59	47	50	46	52	56	42	62	57	59	46	58	68	47	49	42	48	57	58	46	56	59	57	55	59	46	58	49	61	50	72	44	49	50	39	54	67	50	59	49	52	59	26	68
ASM1411702	41	37	98	30	69	54	42	36	42	38	42	26	44	53	43	58	40	65	29	45	26	44	43	40	58	42	55	53	41	43	42	42	45	57	36	56	40	61	46	36	50	49	46	55	45	48	45	44	52
GCA963994045	50	48	105	33	76	62	50	1	49	41	43	35	55	60	52	65	51	72	40	52	35	51	48	51	65	45	62	60	44	52	49	51	52	64	1	65	47	68	53	44	57	60	53	62	52	55	46	51	61
GCA963993355	1	54	113	45	84	70	58	51	57	53	57	39	61	68	4	73	57	80	46	60	37	59	58	57	73	57	70	68	56	2	57	2	60	72	51	67	55	76	61	52	65	66	61	70	60	63	60	59	65
GCA963993705	66	64	111	53	82	68	56	59	55	60	65	51	71	66	68	49	67	77	56	58	51	57	66	67	49	65	68	66	64	68	55	67	58	70	59	80	53	56	59	50	62	76	59	68	58	61	68	41	77
GCA963994225	55	51	112	44	83	69	56	50	56	52	56	40	58	67	57	72	30	79	43	59	40	58	57	30	72	56	69	67	55	57	56	56	59	71	50	70	51	75	60	47	64	63	60	69	59	62	59	58	66
GCA963994215	67	65	112	54	83	69	56	60	56	61	66	52	72	67	69	50	68	78	57	59	52	58	67	68	50	66	69	67	65	69	56	68	59	71	60	82	55	57	60	51	63	77	60	69	59	62	69	42	78
GCA963993685	71	69	116	58	87	73	61	64	60	65	70	56	76	71	73	0	72	82	61	63	56	62	71	72	0	70	73	71	69	73	60	72	63	75	64	86	56	61	64	54	67	81	64	73	63	66	73	46	82
GCA963994185	2	54	113	45	84	70	58	51	57	53	57	39	61	68	0	73	57	80	46	60	37	59	58	57	73	57	70	68	56	4	57	1	60	72	51	67	55	76	61	52	65	66	61	70	60	63	60	59	65
ASM1411696	48	46	104	37	76	59	50	43	49	45	49	33	53	60	50	65	49	72	38	52	33	51	50	49	65	49	62	60	48	50	49	49	52	64	43	63	48	68	53	44	57	58	53	62	52	55	52	51	59
TB81B	63	63	122	54	93	78	67	60	66	62	66	48	70	77	65	82	66	89	55	69	48	68	67	66	82	66	79	77	65	65	66	64	69	81	60	78	65	85	70	61	74	75	70	79	69	72	69	68	2
GCA963994475	61	59	106	48	77	63	51	54	50	56	60	46	66	61	63	50	62	72	51	53	46	52	61	62	50	60	63	61	59	63	50	62	53	65	54	76	48	53	54	44	58	71	54	63	53	56	63	18	72
GCA963993745	39	40	99	31	70	56	44	37	43	39	43	25	47	54	42	59	43	66	32	46	25	45	44	43	59	43	56	54	42	42	43	41	46	58	37	55	42	62	47	38	51	52	47	56	46	49	46	45	51
GCA963993825	70	68	115	57	86	71	60	63	59	65	69	55	75	54	72	75	71	82	60	62	55	55	70	71	75	69	66	54	68	72	53	71	56	0	63	85	50	78	63	46	67	80	63	72	62	59	72	61	81
GCA963994705	64	61	109	51	80	65	54	57	53	59	63	49	69	58	66	69	65	76	54	56	49	49	64	65	69	63	60	58	62	66	47	65	50	62	57	79	47	72	57	40	61	74	57	66	56	53	66	55	75
GCA963994715	71	69	126	54	96	82	71	60	70	58	66	56	76	81	73	86	72	93	61	73	56	72	69	72	86	66	83	81	65	73	70	72	73	85	60	86	67	89	74	64	78	80	74	83	73	76	69	72	82
GCA963993805	69	67	113	56	85	71	59	62	58	64	68	54	74	63	71	74	70	81	59	61	54	54	69	70	74	68	65	63	67	71	52	70	55	67	62	84	52	77	62	46	66	79	62	71	61	58	71	60	80
GCA963993655	70	68	115	57	84	72	60	63	59	64	69	55	75	70	72	55	71	81	60	62	55	61	70	71	55	69	72	70	68	72	59	71	62	74	63	85	57	60	63	54	66	80	63	72	62	65	72	45	81
GCA963993465	65	63	110	52	81	66	55	58	54	60	64	50	70	59	67	70	66	77	55	57	50	50	65	66	70	64	61	59	63	67	48	66	51	63	58	80	48	73	58	42	62	75	58	67	57	54	67	56	76
[truncated: 57 more columns]
